# Supplementary material for: Luminescent platinum(ii) complexes with self-assembly and anti-cancer properties: hydrogel, pH dependent emission color and sustained-release properties under physiological conditions
Source: Chem Sci. 2015 Apr 28;6(7):3823–30. doi: 10.1039/c4sc03635b (PMC5707448; doi:10.1039/c4sc03635b)
Supplement: Supplementary file 2 [file SC-006-C4SC03635B-s002.cif]

# Electronic Supplementary Material (ESI) for Chemical Science.
# This journal is © The Royal Society of Chemistry 2015

####################################################################### 
# 
# This file contains crystal structure data downloaded from the 
# Cambridge Structural Database (CSD) hosted by the Cambridge 
# Crystallographic Data Centre (CCDC).
# 
# Full information about CCDC data access policies and citation 
# guidelines are available at http://www.ccdc.cam.ac.uk/access/V1 
# 
# Audit and citation data items may have been added by the CCDC. 
# Please retain this information to preserve the provenance of 
# this file and to allow appropriate attribution of the data. 
# 
#######################################################################

data_david148_0m-p-1
_audit_block_doi                 10.5517/cc14jrgw

_database_code_depnum_ccdc_archive 'CCDC 1058788'
_audit_update_record             
;
2015-04-16 deposited with the CCDC.
2015-04-20 downloaded from the CCDC.
;
_audit_creation_date             2015-04-16
_audit_creation_method           
;
Olex2 1.2
(compiled 2015.01.26 svn.r3150 for OlexSys, GUI svn.r4998)
;
_shelxl_version_number           2013-4
_chemical_name_common            ?
_chemical_name_systematic        
;
 ?
;
_chemical_formula_moiety         'C23 H19 N4 Pt, Cl O4, C2 H3 N'
_chemical_formula_sum            'C25 H21 Cl N5 O4 Pt'
_chemical_formula_weight         686.01
_chemical_melting_point          ?
loop_
_atom_type_symbol
_atom_type_description
_atom_type_scat_dispersion_real
_atom_type_scat_dispersion_imag
_atom_type_scat_source
C C 0.0181 0.0091 'International Tables Vol C Tables 4.2.6.8 and 6.1.1.4'
H H 0.0000 0.0000 'International Tables Vol C Tables 4.2.6.8 and 6.1.1.4'
Cl Cl 0.3639 0.7018 'International Tables Vol C Tables 4.2.6.8 and 6.1.1.4'
N N 0.0311 0.0180 'International Tables Vol C Tables 4.2.6.8 and 6.1.1.4'
O O 0.0492 0.0322 'International Tables Vol C Tables 4.2.6.8 and 6.1.1.4'
Pt Pt -4.5932 6.9264 'International Tables Vol C Tables 4.2.6.8 and 6.1.1.4'

_shelx_space_group_comment       
;
The symmetry employed for this shelxl refinement is uniquely defined
by the following loop, which should always be used as a source of
symmetry information in preference to the above space-group names.
They are only intended as comments.
;
_space_group_crystal_system      triclinic
_space_group_IT_number           2
_space_group_name_H-M_alt        'P -1'
_space_group_name_Hall           '-P 1'
loop_
_space_group_symop_operation_xyz
'x, y, z'
'-x, -y, -z'

_cell_length_a                   7.2307(3)
_cell_length_b                   12.0600(5)
_cell_length_c                   14.4710(6)
_cell_angle_alpha                74.4250(17)
_cell_angle_beta                 82.9797(18)
_cell_angle_gamma                79.6363(18)
_cell_volume                     1192.09(9)
_cell_formula_units_Z            2
_cell_measurement_reflns_used    9602
_cell_measurement_temperature    100
_cell_measurement_theta_max      67.23
_cell_measurement_theta_min      3.18
_shelx_estimated_absorpt_T_max   ?
_shelx_estimated_absorpt_T_min   ?
_exptl_absorpt_coefficient_mu    12.412
_exptl_absorpt_correction_T_max  0.7529
_exptl_absorpt_correction_T_min  0.4740
_exptl_absorpt_correction_type   multi-scan
_exptl_absorpt_process_details   
;
SADABS-2012/1 (Bruker,2012) was used for absorption correction.
wR2(int) was 0.1291 before and 0.0994 after correction.
The Ratio of minimum to maximum transmission is 0.6296.
The \l/2 correction factor is 0.0015.
;
_exptl_crystal_colour            'clear light yellow'
_exptl_crystal_colour_lustre     clear
_exptl_crystal_colour_modifier   light
_exptl_crystal_colour_primary    yellow
_exptl_crystal_density_diffrn    1.911
_exptl_crystal_density_meas      ?
_exptl_crystal_density_method    ?
_exptl_crystal_description       needle
_exptl_crystal_F_000             666
_exptl_crystal_size_max          0.05
_exptl_crystal_size_mid          0.02
_exptl_crystal_size_min          0.01
_exptl_special_details           
;
 ?
;
_exptl_transmission_factor_max   ?
_exptl_transmission_factor_min   ?
_diffrn_reflns_av_R_equivalents  0.0724
_diffrn_reflns_av_unetI/netI     0.0566
_diffrn_reflns_Laue_measured_fraction_full 0.957
_diffrn_reflns_Laue_measured_fraction_max 0.963
_diffrn_reflns_limit_h_max       8
_diffrn_reflns_limit_h_min       -8
_diffrn_reflns_limit_k_max       14
_diffrn_reflns_limit_k_min       -14
_diffrn_reflns_limit_l_max       17
_diffrn_reflns_limit_l_min       -17
_diffrn_reflns_number            16896
_diffrn_reflns_point_group_measured_fraction_full 0.957
_diffrn_reflns_point_group_measured_fraction_max 0.963
_diffrn_reflns_theta_full        67.679
_diffrn_reflns_theta_max         67.222
_diffrn_reflns_theta_min         3.180
_diffrn_ambient_temperature      100.
_diffrn_detector_area_resol_mean ?
_diffrn_measured_fraction_theta_full 0.957
_diffrn_measured_fraction_theta_max 0.963
_diffrn_measurement_device_type  'Bruker APEX-II CCD'
_diffrn_measurement_method       '\f and \w scans'
_diffrn_radiation_type           CuK\a
_diffrn_radiation_wavelength     1.54178
_diffrn_source                   ?
_diffrn_standards_number         0
_reflns_Friedel_coverage         0.000
_reflns_Friedel_fraction_full    .
_reflns_Friedel_fraction_max     .
_reflns_number_gt                3881
_reflns_number_total             4132
_reflns_special_details          
;
 Reflections were merged by SHELXL according to the crystal
 class for the calculation of statistics and refinement.
 
 _reflns_Friedel_fraction is defined as the number of unique
 Friedel pairs measured divided by the number that would be
 possible theoretically, ignoring centric projections and
 systematic absences.
;
_reflns_threshold_expression     'I > 2\s(I)'
_computing_cell_refinement       ?
_computing_data_collection       ?
_computing_data_reduction        ?
_computing_molecular_graphics    'Olex2 (Dolomanov et al., 2009)'
_computing_publication_material  'Olex2 (Dolomanov et al., 2009)'
_computing_structure_refinement  'XL (Sheldrick, 2008)'
_computing_structure_solution    'XS (Sheldrick, 2008)'
_refine_diff_density_max         1.952
_refine_diff_density_min         -1.497
_refine_diff_density_rms         0.214
_refine_ls_extinction_coef       .
_refine_ls_extinction_method     none
_refine_ls_goodness_of_fit_ref   1.068
_refine_ls_hydrogen_treatment    constr
_refine_ls_matrix_type           full
_refine_ls_number_parameters     298
_refine_ls_number_reflns         4132
_refine_ls_number_restraints     0
_refine_ls_R_factor_all          0.0428
_refine_ls_R_factor_gt           0.0404
_refine_ls_restrained_S_all      1.068
_refine_ls_shift/su_max          0.001
_refine_ls_shift/su_mean         0.000
_refine_ls_structure_factor_coef Fsqd
_refine_ls_weighting_details     
'w=1/[\s^2^(Fo^2^)+(0.0750P)^2^+1.0290P] where P=(Fo^2^+2Fc^2^)/3'
_refine_ls_weighting_scheme      calc
_refine_ls_wR_factor_gt          0.1075
_refine_ls_wR_factor_ref         0.1098
_refine_special_details          
;
 ?
;
_olex2_refinement_description    
;
1. Fixed Uiso
 At 1.2 times of:
  All C(H) groups, All N(H) groups
 At 1.5 times of:
  All C(H,H,H) groups
2. Uiso/Uaniso restraints and constraints
Uanis(N1) = Uanis(C11) = Uanis(C10) = Uanis(C9) = Uanis(C8) = Uanis(C7)
3.a Aromatic/amide H refined with riding coordinates:
 N3(H3), C3(H3A), C2(H2), C5(H5), C14(H14), C9(H9), C13(H13), C10(H10), C4(H4),
  C8(H8), C20(H20), C18(H18), C19(H19)
3.b Idealised Me refined as rotating group:
 C23(H23A,H23B,H23C), C22(H22A,H22B,H22C), C25(H25A,H25B,H25C)
;
_atom_sites_solution_hydrogens   geom
_atom_sites_solution_primary     direct
_atom_sites_solution_secondary   ?
loop_
_atom_site_label
_atom_site_type_symbol
_atom_site_fract_x
_atom_site_fract_y
_atom_site_fract_z
_atom_site_U_iso_or_equiv
_atom_site_adp_type
_atom_site_occupancy
_atom_site_site_symmetry_order
_atom_site_calc_flag
_atom_site_refinement_flags_posn
_atom_site_refinement_flags_adp
_atom_site_refinement_flags_occupancy
_atom_site_disorder_assembly
_atom_site_disorder_group
Pt2 Pt 0.79121(3) 0.01788(2) 0.96322(2) 0.01312(13) Uani 1 1 d . . . . .
Cl1 Cl 0.7233(2) -0.44415(13) 0.71828(10) 0.0223(3) Uani 1 1 d . . . . .
N1 N 0.6654(7) -0.0035(5) 1.0969(4) 0.0170(5) Uani 1 1 d . . . . .
N3 N 0.7517(7) 0.3000(4) 0.9290(4) 0.0182(11) Uani 1 1 d . . . . .
H3 H 0.8056 0.3191 0.8702 0.022 Uiso 1 1 calc R . . . .
O3 O 0.7474(8) -0.4541(4) 0.6205(3) 0.0342(12) Uani 1 1 d . . . . .
N2 N 0.7288(7) 0.1921(4) 0.9772(4) 0.0172(11) Uani 1 1 d . . . . .
O1 O 0.5446(7) -0.4762(5) 0.7637(4) 0.0365(12) Uani 1 1 d . . . . .
O4 O 0.8730(7) -0.5222(4) 0.7725(3) 0.0327(11) Uani 1 1 d . . . . .
O2 O 0.7314(8) -0.3272(4) 0.7206(4) 0.0403(13) Uani 1 1 d . . . . .
C3 C 0.8596(10) -0.3520(6) 0.9779(5) 0.0225(14) Uani 1 1 d . . . . .
H3A H 0.9075 -0.4043 0.9388 0.027 Uiso 1 1 calc R . . . .
C12 C 0.6410(8) 0.2010(5) 1.0641(4) 0.0161(12) Uani 1 1 d . . . . .
C2 C 0.8647(8) -0.2343(6) 0.9414(4) 0.0193(13) Uani 1 1 d . . . . .
H2 H 0.9159 -0.2069 0.8772 0.023 Uiso 1 1 calc R . . . .
C1 C 0.7963(8) -0.1542(5) 0.9967(4) 0.0179(12) Uani 1 1 d . . . . .
C5 C 0.7144(9) -0.3168(6) 1.1283(5) 0.0217(13) Uani 1 1 d . . . . .
H5 H 0.6634 -0.3449 1.1924 0.026 Uiso 1 1 calc R . . . .
N4 N 0.9763(7) 0.0331(4) 0.7590(3) 0.0166(10) Uani 1 1 d . . . . .
C15 C 0.9055(9) 0.0285(5) 0.8350(5) 0.0174(12) Uani 1 1 d . . . . .
C14 C 0.6806(10) 0.3766(6) 0.9827(5) 0.0219(14) Uani 1 1 d . . . . .
H14 H 0.6799 0.4584 0.9634 0.026 Uiso 1 1 calc R . . . .
C9 C 0.4824(9) -0.0333(6) 1.2752(4) 0.0170(5) Uani 1 1 d . . . . .
H9 H 0.4179 -0.0440 1.3374 0.020 Uiso 1 1 calc R . . . .
C13 C 0.6102(9) 0.3150(6) 1.0695(5) 0.0211(13) Uani 1 1 d . . . . .
H13 H 0.5523 0.3447 1.1223 0.025 Uiso 1 1 calc R . . . .
C11 C 0.5998(8) 0.0914(5) 1.1312(4) 0.0170(5) Uani 1 1 d . . . . .
C10 C 0.5063(8) 0.0795(5) 1.2216(4) 0.0170(5) Uani 1 1 d . . . . .
H10 H 0.4598 0.1453 1.2466 0.020 Uiso 1 1 calc R . . . .
C4 C 0.7846(9) -0.3946(6) 1.0716(5) 0.0224(14) Uani 1 1 d . . . . .
H4 H 0.7813 -0.4757 1.0966 0.027 Uiso 1 1 calc R . . . .
C7 C 0.6400(8) -0.1120(5) 1.1460(4) 0.0170(5) Uani 1 1 d . . . . .
C8 C 0.5517(8) -0.1300(5) 1.2387(4) 0.0170(5) Uani 1 1 d . . . . .
H8 H 0.5389 -0.2064 1.2763 0.020 Uiso 1 1 calc R . . . .
C6 C 0.7191(8) -0.1990(6) 1.0912(5) 0.0188(13) Uani 1 1 d . . . . .
C16 C 1.0653(8) 0.0536(5) 0.6655(4) 0.0158(12) Uani 1 1 d . . . . .
C17 C 1.0791(8) 0.1696(6) 0.6184(4) 0.0190(12) Uani 1 1 d . . . . .
C21 C 1.1384(9) -0.0415(6) 0.6272(4) 0.0205(13) Uani 1 1 d . . . . .
C20 C 1.2344(10) -0.0153(6) 0.5355(4) 0.0278(16) Uani 1 1 d . . . . .
H20 H 1.2889 -0.0765 0.5062 0.033 Uiso 1 1 calc R . . . .
C18 C 1.1746(9) 0.1896(6) 0.5275(5) 0.0245(14) Uani 1 1 d . . . . .
H18 H 1.1878 0.2669 0.4924 0.029 Uiso 1 1 calc R . . . .
C23 C 1.1204(11) -0.1646(6) 0.6822(5) 0.0299(15) Uani 1 1 d . . . . .
H23A H 1.1672 -0.1801 0.7459 0.045 Uiso 1 1 calc GR . . . .
H23B H 1.1945 -0.2189 0.6470 0.045 Uiso 1 1 calc GR . . . .
H23C H 0.9876 -0.1751 0.6895 0.045 Uiso 1 1 calc GR . . . .
C19 C 1.2504(9) 0.0972(6) 0.4878(5) 0.0264(14) Uani 1 1 d . . . . .
H19 H 1.3154 0.1125 0.4256 0.032 Uiso 1 1 calc R . . . .
C22 C 0.9966(10) 0.2661(6) 0.6647(5) 0.0248(14) Uani 1 1 d . . . . .
H22A H 0.8639 0.2604 0.6860 0.037 Uiso 1 1 calc GR . . . .
H22B H 1.0056 0.3412 0.6182 0.037 Uiso 1 1 calc GR . . . .
H22C H 1.0662 0.2600 0.7203 0.037 Uiso 1 1 calc GR . . . .
N5 N 0.6097(9) 0.2798(5) 0.5469(4) 0.0336(14) Uani 1 1 d . . . . .
C24 C 0.6652(10) 0.3562(6) 0.4909(5) 0.0279(15) Uani 1 1 d . . . . .
C25 C 0.7391(11) 0.4514(7) 0.4208(6) 0.0364(17) Uani 1 1 d . . . . .
H25A H 0.6888 0.4617 0.3586 0.055 Uiso 1 1 calc GR . . . .
H25B H 0.8770 0.4339 0.4139 0.055 Uiso 1 1 calc GR . . . .
H25C H 0.7014 0.5232 0.4424 0.055 Uiso 1 1 calc GR . . . .

loop_
_atom_site_aniso_label
_atom_site_aniso_U_11
_atom_site_aniso_U_22
_atom_site_aniso_U_33
_atom_site_aniso_U_23
_atom_site_aniso_U_13
_atom_site_aniso_U_12
Pt2 0.01553(17) 0.01471(18) 0.01020(17) -0.00375(11) 0.00051(10) -0.00523(11)
Cl1 0.0296(7) 0.0189(7) 0.0175(7) -0.0039(6) 0.0041(6) -0.0063(6)
N1 0.0193(12) 0.0203(13) 0.0121(12) -0.0036(10) -0.0008(9) -0.0058(9)
N3 0.025(3) 0.011(2) 0.017(3) 0.000(2) 0.001(2) -0.007(2)
O3 0.053(3) 0.031(3) 0.017(2) -0.006(2) 0.003(2) -0.006(2)
N2 0.021(3) 0.012(3) 0.022(3) -0.011(2) 0.004(2) -0.006(2)
O1 0.037(3) 0.045(3) 0.027(3) -0.005(2) 0.007(2) -0.018(2)
O4 0.035(3) 0.032(3) 0.025(3) 0.001(2) -0.002(2) -0.003(2)
O2 0.057(3) 0.020(3) 0.045(3) -0.010(2) 0.006(3) -0.012(2)
C3 0.026(3) 0.017(3) 0.029(4) -0.014(3) 0.001(3) -0.003(3)
C12 0.014(3) 0.021(3) 0.014(3) -0.005(2) 0.003(2) -0.007(2)
C2 0.022(3) 0.026(3) 0.013(3) -0.010(3) 0.003(2) -0.006(3)
C1 0.020(3) 0.017(3) 0.018(3) -0.005(2) -0.002(2) -0.008(2)
C5 0.024(3) 0.024(3) 0.019(3) -0.006(3) -0.001(3) -0.009(3)
N4 0.017(2) 0.022(3) 0.012(3) -0.006(2) 0.004(2) -0.008(2)
C15 0.020(3) 0.014(3) 0.020(3) -0.004(2) -0.006(3) -0.005(2)
C14 0.028(3) 0.019(3) 0.025(4) -0.012(3) -0.003(3) -0.009(3)
C9 0.0193(12) 0.0203(13) 0.0121(12) -0.0036(10) -0.0008(9) -0.0058(9)
C13 0.027(3) 0.016(3) 0.022(3) -0.009(3) 0.001(3) -0.004(3)
C11 0.0193(12) 0.0203(13) 0.0121(12) -0.0036(10) -0.0008(9) -0.0058(9)
C10 0.0193(12) 0.0203(13) 0.0121(12) -0.0036(10) -0.0008(9) -0.0058(9)
C4 0.025(3) 0.018(3) 0.027(4) -0.005(3) 0.000(3) -0.012(3)
C7 0.0193(12) 0.0203(13) 0.0121(12) -0.0036(10) -0.0008(9) -0.0058(9)
C8 0.0193(12) 0.0203(13) 0.0121(12) -0.0036(10) -0.0008(9) -0.0058(9)
C6 0.015(3) 0.021(3) 0.022(3) -0.008(3) 0.000(2) -0.003(2)
C16 0.016(3) 0.022(3) 0.011(3) -0.003(2) -0.003(2) -0.006(2)
C17 0.020(3) 0.022(3) 0.014(3) 0.000(2) -0.004(2) -0.003(2)
C21 0.023(3) 0.023(3) 0.018(3) -0.008(3) 0.001(2) -0.004(3)
C20 0.032(4) 0.030(4) 0.023(4) -0.010(3) 0.001(3) -0.005(3)
C18 0.030(3) 0.026(3) 0.019(3) -0.004(3) 0.001(3) -0.010(3)
C23 0.045(4) 0.026(4) 0.023(4) -0.014(3) 0.004(3) -0.011(3)
C19 0.031(3) 0.033(4) 0.012(3) -0.002(3) 0.004(3) -0.008(3)
C22 0.035(4) 0.021(3) 0.018(3) -0.003(3) -0.004(3) -0.005(3)
N5 0.041(3) 0.029(3) 0.028(3) 0.000(3) -0.002(3) -0.010(3)
C24 0.029(3) 0.032(4) 0.024(4) -0.010(3) -0.003(3) -0.004(3)
C25 0.039(4) 0.037(4) 0.036(4) -0.009(3) 0.003(3) -0.017(3)

_geom_special_details            
;
 All esds (except the esd in the dihedral angle between two l.s. planes)
 are estimated using the full covariance matrix.  The cell esds are taken
 into account individually in the estimation of esds in distances, angles
 and torsion angles; correlations between esds in cell parameters are only
 used when they are defined by crystal symmetry.  An approximate (isotropic)
 treatment of cell esds is used for estimating esds involving l.s. planes.
;
loop_
_geom_bond_atom_site_label_1
_geom_bond_atom_site_label_2
_geom_bond_distance
_geom_bond_site_symmetry_2
_geom_bond_publ_flag
Pt2 N1 2.006(5) . ?
Pt2 N2 2.126(5) . ?
Pt2 C1 1.995(6) . ?
Pt2 C15 1.918(7) . ?
Cl1 O3 1.439(5) . ?
Cl1 O1 1.444(5) . ?
Cl1 O4 1.456(5) . ?
Cl1 O2 1.432(5) . ?
N1 C11 1.354(8) . ?
N1 C7 1.344(8) . ?
N3 N2 1.330(7) . ?
N3 C14 1.355(8) . ?
N2 C12 1.360(7) . ?
C3 C2 1.381(9) . ?
C3 C4 1.394(10) . ?
C12 C13 1.374(9) . ?
C12 C11 1.470(8) . ?
C2 C1 1.402(8) . ?
C1 C6 1.414(9) . ?
C5 C4 1.397(9) . ?
C5 C6 1.383(9) . ?
N4 C15 1.147(8) . ?
N4 C16 1.404(7) . ?
C14 C13 1.367(10) . ?
C9 C10 1.402(9) . ?
C9 C8 1.395(9) . ?
C11 C10 1.380(8) . ?
C7 C8 1.392(8) . ?
C7 C6 1.474(8) . ?
C16 C17 1.398(9) . ?
C16 C21 1.397(8) . ?
C17 C18 1.391(9) . ?
C17 C22 1.493(9) . ?
C21 C20 1.405(8) . ?
C21 C23 1.505(9) . ?
C20 C19 1.365(9) . ?
C18 C19 1.385(9) . ?
N5 C24 1.148(9) . ?
C24 C25 1.448(10) . ?

loop_
_geom_angle_atom_site_label_1
_geom_angle_atom_site_label_2
_geom_angle_atom_site_label_3
_geom_angle
_geom_angle_site_symmetry_1
_geom_angle_site_symmetry_3
_geom_angle_publ_flag
N1 Pt2 N2 78.0(2) . . ?
C1 Pt2 N1 81.1(2) . . ?
C1 Pt2 N2 159.0(2) . . ?
C15 Pt2 N1 176.0(2) . . ?
C15 Pt2 N2 105.6(2) . . ?
C15 Pt2 C1 95.2(3) . . ?
O3 Cl1 O1 110.6(3) . . ?
O3 Cl1 O4 109.5(3) . . ?
O1 Cl1 O4 108.3(3) . . ?
O2 Cl1 O3 110.1(3) . . ?
O2 Cl1 O1 109.4(3) . . ?
O2 Cl1 O4 108.9(3) . . ?
C11 N1 Pt2 119.2(4) . . ?
C7 N1 Pt2 117.6(4) . . ?
C7 N1 C11 123.1(5) . . ?
N2 N3 C14 110.8(5) . . ?
N3 N2 Pt2 140.9(4) . . ?
N3 N2 C12 105.7(5) . . ?
C12 N2 Pt2 113.4(4) . . ?
C2 C3 C4 120.5(6) . . ?
N2 C12 C13 110.4(5) . . ?
N2 C12 C11 115.9(5) . . ?
C13 C12 C11 133.6(5) . . ?
C3 C2 C1 121.6(6) . . ?
C2 C1 Pt2 129.8(5) . . ?
C2 C1 C6 117.1(6) . . ?
C6 C1 Pt2 113.1(4) . . ?
C6 C5 C4 120.0(6) . . ?
C15 N4 C16 172.6(6) . . ?
N4 C15 Pt2 178.7(6) . . ?
N3 C14 C13 107.7(6) . . ?
C8 C9 C10 121.2(6) . . ?
C14 C13 C12 105.4(6) . . ?
N1 C11 C12 113.4(5) . . ?
N1 C11 C10 120.3(6) . . ?
C10 C11 C12 126.3(5) . . ?
C11 C10 C9 117.6(6) . . ?
C3 C4 C5 119.2(6) . . ?
N1 C7 C8 119.2(5) . . ?
N1 C7 C6 112.3(5) . . ?
C8 C7 C6 128.5(6) . . ?
C7 C8 C9 118.5(6) . . ?
C1 C6 C7 115.8(6) . . ?
C5 C6 C1 121.6(6) . . ?
C5 C6 C7 122.6(6) . . ?
C17 C16 N4 116.5(5) . . ?
C21 C16 N4 118.8(5) . . ?
C21 C16 C17 124.7(6) . . ?
C16 C17 C22 121.1(5) . . ?
C18 C17 C16 116.5(6) . . ?
C18 C17 C22 122.3(6) . . ?
C16 C21 C20 115.8(6) . . ?
C16 C21 C23 122.0(5) . . ?
C20 C21 C23 122.1(6) . . ?
C19 C20 C21 120.8(6) . . ?
C19 C18 C17 120.3(6) . . ?
C20 C19 C18 121.9(6) . . ?
N5 C24 C25 178.8(8) . . ?
_olex2_submission_special_instructions 'No special instructions were received'
